# Supplementary material for: Low immunogenicity of LNP allows repeated administrations of CRISPR-Cas9 mRNA into skeletal muscle in mice
Source: Nat Commun. 2021 Dec 8;12:7101. doi: 10.1038/s41467-021-26714-w (PMC8654819; doi:10.1038/s41467-021-26714-w)
Supplement: Supplementary file 4 — Source Data [file 41467_2021_26714_MOESM4_ESM.xlsx]

## Sheet: Fig.1c
Figure layout (N=3), #1 was used in Fig.1c
4 hours	#1, #2, #3		AAV2-luc		LNP				IVIS range; Max 2E7, Min 1e6 p/s
2 days	#1, #2, #3		1E8 vg	1E9 vg	1E10 vg	1 ug	10 ug
7 days	#1, #2, #3
98 days	#1, #2, #3

## Sheet: Fig.1d
4 hrs		Total Flux (p/s)
		#1	#2	#3	Mean	SD
AAV2-luc	1E8 vg	0	0	0	0	0
	1E9 vg	0	0	0	0	0
	1E10 vg	0	0	0	0	0
1 day		Total Flux (p/s)
		#1	#2	#3	Mean	SD
AAV2-luc	1E8 vg	0	0	0	0	0
	1E9 vg	0	0	0	0	0
	1E10 vg	0	0	0	0	0
2 days		Total Flux (p/s)
		#1	#2	#3	Mean	SD
AAV2-luc	1E8 vg	0	0	0	0	0
	1E9 vg	0	0	0	0	0
	1E10 vg	0	0	0	0	0
6 days		Total Flux (p/s)
		#1	#2	#3	Mean	SD
AAV2-luc	1E8 vg	0	0	0	0	0
	1E9 vg	0	0	0	0	0
	1E10 vg	8061000	6605000	0	4.88867e+06	4.29584e+06
7 days		Total Flux (p/s)
		#1	#2	#3	Mean	SD
AAV2-luc	1E8 vg	0	0	0	0	0
	1E9 vg	0	0	0	0	0
	1E10 vg	18950000	15470000	9848000	14756000	4.59281e+06
14 days		Total Flux (p/s)
		#1	#2	#3	Mean	SD
AAV2-luc	1E8 vg	0	0	0	0	0
	1E9 vg	4785000	0	0	1595000	2.76262e+06
	1E10 vg	70450000	33960000	48270000	5.08933e+07	1.83859e+07
21 days		Total Flux (p/s)
		#1	#2	#3	Mean	SD
AAV2-luc	1E8 vg	0	0	0	0	0
	1E9 vg	7876000	8287000	6416000	7.52633e+06	983291
	1E10 vg	98960000	103600000	76460000	9.30067e+07	1.45164e+07
28 days		Total Flux (p/s)
		#1	#2	#3	Mean	SD
AAV2-luc	1E8 vg	0	0	0	0	0
	1E9 vg	0	0	14140000	4.71333e+06	8.16373e+06
	1E10 vg	166800000	213000000	155600000	1.78467e+08	3.04265e+07
35 days		Total Flux (p/s)
		#1	#2	#3	Mean	SD
AAV2-luc	1E8 vg	0	0	0	0	0
	1E9 vg	8438000	0	22400000	1.02793e+07	1.1313e+07
	1E10 vg	125900000	302000000	173400000	2.00433e+08	9.11093e+07
42 days		Total Flux (p/s)
		#1	#2	#3	Mean	SD
AAV2-luc	1E8 vg	0	0	0	0	0
	1E9 vg	23050000	19960000	23260000	22090000	1.84762e+06
	1E10 vg	263400000	226200000	110000000	1.99867e+08	8.00186e+07
56 days		Total Flux (p/s)
		#1	#2	#3	Mean	SD
AAV2-luc	1E8 vg	0	0	0	0	0
	1E9 vg	26260000	37560000	27490000	3.04367e+07	6.19957e+06
	1E10 vg	295700000	213300000	250300000	253100000	4.12713e+07
70 days		Total Flux (p/s)
		#1	#2	#3	Mean	SD
AAV2-luc	1E8 vg	0	0	0	0	0
	1E9 vg	0	0	28800000	9600000	1.66277e+07
	1E10 vg	413100000	392400000	258100000	3.54533e+08	8.41526e+07
84 days		Total Flux (p/s)
		#1	#2	#3	Mean	SD
AAV2-luc	1E8 vg	0	0	0	0	0
	1E9 vg	0	43340000	36670000	26670000	2.33364e+07
	1E10 vg	402200000	175600000	225700000	2.67833e+08	1.19031e+08
98 days		Total Flux (p/s)
		#1	#2	#3	Mean	SD
AAV2-luc	1E8 vg	0	0	0	0	0
	1E9 vg	0	58390000	31680000	3.00233e+07	2.92302e+07
	1E10 vg	323800000	524900000	336300000	395000000	1.1267e+08

## Sheet: Fig.1e
4 hrs		Total Flux (p/s)
		#1	#2	#3	Mean	SD
LNP-Luc mRNA	1 µg	112600000	197600000	158200000	1.56133e+08	4.25377e+07
	10 µg	515400000	369700000	1321000000	7.35367e+08	5.12379e+08
1 day		Total Flux (p/s)
		#1	#2	#3	Mean	SD
LNP-Luc mRNA	1 µg	159700000	5389000	112300000	92463000	7.90449e+07
	10 µg	139100000	24960000	509000000	2.24353e+08	2.53031e+08
2 days		Total Flux (p/s)
		#1	#2	#3	Mean	SD
LNP-Luc mRNA	1 µg	26220000	25130000	21160000	24170000	2.6631e+06
	10 µg	53840000	39370000	133500000	75570000	5.06879e+07
6 days		Total Flux (p/s)
		#1	#2	#3	Mean	SD
LNP-Luc mRNA	1 µg	0	0	0	0	0
	10 µg	0	0	5691000	1897000	3.2857e+06
7 days		Total Flux (p/s)
		#1	#2	#3	Mean	SD
LNP-Luc mRNA	1 µg	0	0	0	0	0
	10 µg	0	0	0	0	0
14 days		Total Flux (p/s)
		#1	#2	#3	Mean	SD
LNP-Luc mRNA	1 µg	0	0	0	0	0
	10 µg	0	0	0	0	0
21 days		Total Flux (p/s)
		#1	#2	#3	Mean	SD
LNP-Luc mRNA	1 µg	0	0	0	0	0
	10 µg	0	0	0	0	0
28 days		Total Flux (p/s)
		#1	#2	#3	Mean	SD
LNP-Luc mRNA	1 µg	0	0	0	0	0
	10 µg	0	0	0	0	0
35 days		Total Flux (p/s)
		#1	#2	#3	Mean	SD
LNP-Luc mRNA	1 µg	0	0	0	0	0
	10 µg	0	0	0	0	0
42 days		Total Flux (p/s)
		#1	#2	#3	Mean	SD
LNP-Luc mRNA	1 µg	0	0	0	0	0
	10 µg	0	0	0	0	0
56 days		Total Flux (p/s)
		#1	#2	#3	Mean	SD
LNP-Luc mRNA	1 µg	0	0	0	0	0
	10 µg	0	0	0	0	0
70 days		Total Flux (p/s)
		#1	#2	#3	Mean	SD
LNP-Luc mRNA	1 µg	0	0	0	0	0
	10 µg	0	0	0	0	0
84 days		Total Flux (p/s)
		#1	#2	#3	Mean	SD
LNP-Luc mRNA	1 µg	0	0	0	0	0
	10 µg	0	0	0	0	0
98 days		Total Flux (p/s)
		#1	#2	#3	Mean	SD
LNP-Luc mRNA	1 µg	0	0	0	0	0
	10 µg	0	0	0	0	0

## Sheet: Fig.2d
						Lane	Sample	Exon skipping (%)
						B1	PBS	0
						C1	sgRNA#1	4.8
						D1	sgRNA#23	1.6
						E1	sgRNA#1+#23	43.6

## Sheet: Fig.2e
	Lane 1-5 were used in Fig. 2e													Lane	Treatment	Dystrophin recovery (%)
														1	PBS	1.494
														2	sgRNA#1	8.60584
														3	sgRNA#23	0.264031
														4	sgRNA#1+#23	14.9678
														5	WT 100%
														6	WT 50%
														7	WT 30%
														8	WT 10%
														9	WT 3%

## Sheet: Fig3 b
												Lane	Tissue	Strain
												A10	Skeletal muscle	C57BL/6J
												B10	Skeletal muscle	C57BL/6J
												C10	Skeletal muscle	hEx45KI
												D10	Skeletal muscle	hEx45KI
												E10	Skeletal muscle	hEx45KI-mdx44
												F10	Skeletal muscle	hEx45KI-mdx44
												G10	Heart	C57BL/6J
												h10	Heart	C57BL/6J
												A11	Heart	hEx45KI
												B11	Heart	hEx45KI
												C11	Heart	hEx45KI-mdx44
												D11	Heart	hEx45KI-mdx44
												E11	Liver	C57BL/6J
												F11	Liver	C57BL/6J
												G11	Liver	hEx45KI
												H11	Liver	hEx45KI
												A12	Liver	hEx45KI-mdx44
												B12	Liver	hEx45KI-mdx44

## Sheet: Fig3 d
																									Lane No	Tissue	Strain
																									1	Skeletal muscle	C57BL/6J
																									2	Skeletal muscle	C57BL/6J
																									3	Skeletal muscle	hEx45KI
																									4	Skeletal muscle	hEx45KI
																									5	Skeletal muscle	hEx45KI-mdx44
																									6	Skeletal muscle	hEx45KI-mdx44
																									7	Heart	C57BL/6J
																									8	Heart	C57BL/6J
																									9	Heart	hEx45KI
																									10	Heart	hEx45KI
																									11	Heart	hEx45KI-mdx44
																									12	Heart	hEx45KI-mdx44

## Sheet: Fig3 f
5w (180927)	Animal No	BW(g)	GC(g)	GC/BW		9w (181026)	Animal No	BW(g)	GC(g)	GC/BW		13w (181121)	Animal No	BW(g)	GC(g)	GC/BW
hEx45KI	1	22.63	0.1139	0.00503314		C57BL/6J	81	25.09	0.1426	0.00568354		C57BL/6J	85	27.19	0.1432	0.00526664
	2	21.96	0.1213	0.00552368			82	23.65	0.1344	0.00568288			86	26.81	0.1426	0.00531891
	3	24.78	0.1287	0.0051937			83	25.48	0.1507	0.00591444			87	28.09	0.1539	0.00547882
	4	23.46	0.1109	0.0047272			84	25.78	0.1322	0.00512801			88	25.44	0.1415	0.00556211
	Mean	23.2075	0.1187	0.00511943			Mean	25	0.139975	0.00560222			Mean	26.8825	0.1453	0.00540662
	SD	1.21467	0.00797162	0.000331777			SD	0.943292	0.008435	0.000334405			SD	1.10131	0.00577639	0.000137447
hEx45KI-mdx44	41	23.3	0.1246	0.00534764		hEx45KI	5	28.51	0.149	0.00522624		hEx45KI	9	29.72	0.1569	0.00527927
	42	23.2	0.1284	0.00553448			6	31.5	0.175	0.00555556			10	33.41	0.167	0.0049985
	43	23.49	0.1397	0.00594721			7	31.64	0.1766	0.00558154			11	29.94	0.1604	0.00535738
	44	25.66	0.1449	0.00564692			8	28.85	0.1534	0.00531716			12	29.32	0.156	0.0053206
	Mean	23.9125	0.1344	0.00561906			Mean	30.125	0.1635	0.00542012			Mean	30.5975	0.160075	0.00523894
	SD	1.17119	0.00949351	0.000251185			SD	1.67528	0.0143309	0.000175682			SD	1.89248	0.00499158	0.000163435
						hEx45KI-mdx44	45	28.5	0.1743	0.00611579		hEx45KI-mdx44	49	32.42	0.1918	0.0059161
							46	30.01	0.1892	0.00630457			50	31.95	0.1978	0.00619092
							47	31.03	0.1832	0.00590396			51	31.02	0.1791	0.00577369
							48	30.26	0.1813	0.00599141			52	32.43	0.1962	0.00604995
							Mean	29.95	0.182	0.00607893			Mean	31.955	0.191225	0.00598267
							SD	1.05965	0.00613895	0.000173727			SD	0.662344	0.00847206	0.000178884

## Sheet: Fig3 g
Strain	Age	Animal No	CK (IU/L)		Mean
C57BL/6J	9w	81	114		Strain	Age	CK (IU/L)
		82	126		C57BL/6J	5wks	-
		83	312			9wks	160.5
		84	90			13wks	57
	13w	85	94		hEx45KI	5wks	77.5
		86	32			9wks	189.5
		87	34			13wks	61.5
		88	68		hEx45KI-mdx44	5wks	6841
hEx45KI	5w	1	64			9wks	13600
		2	68			13wks	13920
		3	74		SD
		4	104		Strain	Age	CK (IU/L)
	9w	5	50		C57BL/6J	5wks	-
		6	152			9wks	102.103
		7	162			13wks	29.6873
		8	394		hEx45KI	5wks	18.1384
	13w	9	36			9wks	145.422
		10	86			13wks	20.6801
		11	58		hEx45KI-mdx44	5wks	4404.41
		12	66			9wks	6392.64
hEx45KI-mdx44	5w	41	8640			13wks	2285.61
		42	2704
		43	3820
		44	12200
	9w	45	19740
		46	11800
		47	5420
		48	17440
	13w	49	15380
		50	11060
		51	16100
		52	13140

## Sheet: Fig4 a
sgRNA	Conc	ID	S/(U+S)		sgRNA	Conc	Mean	SD
PBS		1	0.463782		PBS		0.437032	0.148437
		2	0.706561		#1	5ug	4.53719	1.93338
		3	0.441525			10ug	4.91747	4.42974
		4	0.303394		#23	5ug	1.48549	0.593321
		5	0.303666			10ug	1.72355	0.657536
		6	0.403261		#1&#23	5ug each	10.0123	3.19958
#1	5ug	7	5.28566
		8	1.67977
		9	7.37511
		10	4.8163
		11	4.84708
		12	3.21921
	10ug	13	13.6392
		14	4.17513
		15	4.4925
		16	1.52876
		17	3.59348
		18	2.07573
#23	5ug	19	1.04599
		20	1.34128
		21	2.47812
		22	1.38998
		23	0.827451
		24	1.83009
	10ug	25	1.74441
		26	1.16983
		27	2.66314
		28	0.949267
		29	2.29774
		30	1.51691
#1 & #23	5ug each	37	8.30395
		38	5.81656
		39	8.84605
		40	11.7686
		41	10.2098
		42	15.1289

[truncated: 28 more sheets: Fig4 b, Fig4 c, Fig4 d, Fig.5c, Fig5 d, Fig5 f, Fig5 g, Fig6 b, Fig6 c, Fig6 d, SFig.1c, SFig.2, SFig3 a, SFig3 b, SFig.3c, SFig.4d, SFig.5b, SFig.6b, SFig.6c, SFig.6d …]
